# Supplementary material for: The Arabidopsis Protein Phosphatase PP2C38 Negatively Regulates the Central Immune Kinase BIK1
Source: PLoS Pathog. 2016 Aug 5;12(8):e1005811. doi: 10.1371/journal.ppat.1005811 (PMC4975489; doi:10.1371/journal.ppat.1005811)
Supplement: S1 Appendix — (ZIP) [file ppat.1005811.s014.zip]

Archive with 57 entries (34 files):
- pp2c/
- pp2c/.DS_Store
- __MACOSX/
- __MACOSX/pp2c/
- __MACOSX/pp2c/._.DS_Store
- pp2c/.git/
- pp2c/.git/branches/
- pp2c/.git/config
- pp2c/.git/description
- pp2c/.git/HEAD
- pp2c/.git/hooks/
- pp2c/.git/hooks/applypatch-msg.sample
- pp2c/.git/hooks/commit-msg.sample
- pp2c/.git/hooks/post-update.sample
- pp2c/.git/hooks/pre-applypatch.sample
- pp2c/.git/hooks/pre-commit.sample
- pp2c/.git/hooks/pre-push.sample
- pp2c/.git/hooks/pre-rebase.sample
- pp2c/.git/hooks/prepare-commit-msg.sample
- pp2c/.git/hooks/update.sample
- pp2c/.git/info/
- pp2c/.git/info/exclude
- pp2c/.git/objects/
- pp2c/.git/objects/info/
- pp2c/.git/objects/pack/
- pp2c/.git/refs/
- pp2c/.git/refs/heads/
- pp2c/.git/refs/tags/
- pp2c/.gitignore
- pp2c/.Rhistory
- pp2c/.Rproj.user/
- pp2c/.Rproj.user/26D015BC/
- pp2c/.Rproj.user/26D015BC/ctx/
- pp2c/.Rproj.user/26D015BC/presentation/
- pp2c/.Rproj.user/26D015BC/sdb/
- pp2c/.Rproj.user/26D015BC/sdb/s-3019B678/
- pp2c/.Rproj.user/26D015BC/sdb/s-3019B678/lock_file
- pp2c/cleaned/
- pp2c/cleaned/ros_data_elf18.csv
- __MACOSX/pp2c/cleaned/
- __MACOSX/pp2c/cleaned/._ros_data_elf18.csv
- pp2c/cleaned/ros_data_flg22.csv
- __MACOSX/pp2c/cleaned/._ros_data_flg22.csv
- pp2c/elf18.png
- __MACOSX/pp2c/._elf18.png
- pp2c/elf18.svg
- pp2c/flg22.png
- __MACOSX/pp2c/._flg22.png
- pp2c/flg22.svg
- pp2c/raw/
- pp2c/raw/ROS summary.xlsx
- __MACOSX/pp2c/raw/
- __MACOSX/pp2c/raw/._ROS summary.xlsx
- pp2c/ros_analysis_elf18.html
- pp2c/ros_analysis_elf18.Rmd
- pp2c/ros_analysis_flg22.html
- pp2c/ros_analysis_flg22.Rmd
