# Supplementary material for: The Arabidopsis Protein Phosphatase PP2C38 Negatively Regulates the Central Immune Kinase BIK1
Source: PLoS Pathog. 2016 Aug 5;12(8):e1005811. doi: 10.1371/journal.ppat.1005811 (PMC4975489; doi:10.1371/journal.ppat.1005811)
Supplement: S1 Appendix — (ZIP) [file ppat.1005811.s014.zip › pp2c/cleaned/ros_data_elf18.csv]

intensity	line	date
2535	Col	22-Mar
3934	Col	22-Mar
4649	Col	22-Mar
3001	Col	22-Mar
4248	Col	22-Mar
3255	Col	22-Mar
4134	Col	22-Mar
4729	Col	22-Mar
4442	Col	22-Mar
1484	Col	22-Mar
2124	Col	22-Mar
2398	Col	22-Mar
4041	Col	22-Mar
5306	Col	22-Mar
4966	Col	22-Mar
6458	Col	22-Mar
7317	Col	22-Mar
4767	Col	22-Mar
4892	Col	22-Mar
4330	Col	22-Mar
5787	Col	22-Mar
3508	Col	22-Mar
3969	Col	22-Mar
3762	Col	22-Mar
2729	pp2c38	22-Mar
3115	pp2c38	22-Mar
2316	pp2c38	22-Mar
4088	pp2c38	22-Mar
4916	pp2c38	22-Mar
6742	pp2c38	22-Mar
5441	pp2c38	22-Mar
7951	pp2c38	22-Mar
10664	pp2c38	22-Mar
4269	pp2c38	22-Mar
5297	pp2c38	22-Mar
4152	pp2c38	22-Mar
4458	pp2c38	22-Mar
6178	pp2c38	22-Mar
7092	pp2c38	22-Mar
8292	pp2c38	22-Mar
6135	pp2c38	22-Mar
7235	pp2c38	22-Mar
6032	pp2c38	22-Mar
7575	pp2c38	22-Mar
3677	pp2c38	22-Mar
6555	pp2c38	22-Mar
4703	pp2c38	22-Mar
5591	pp2c48	22-Mar
4806	pp2c48	22-Mar
2886	pp2c48	22-Mar
4647	pp2c48	22-Mar
7437	pp2c48	22-Mar
5919	pp2c48	22-Mar
4023	pp2c48	22-Mar
3508	pp2c48	22-Mar
3852	pp2c48	22-Mar
3545	pp2c48	22-Mar
6146	pp2c48	22-Mar
5407	pp2c48	22-Mar
5139	pp2c48	22-Mar
10700	pp2c48	22-Mar
6461	pp2c48	22-Mar
5753	pp2c48	22-Mar
7604	pp2c48	22-Mar
8405	pp2c48	22-Mar
8330	pp2c48	22-Mar
4518	pp2c48	22-Mar
2861	pp2c48	22-Mar
5572	pp2c48	22-Mar
6214	pp2c48	22-Mar
7834	pp2c38_pp2c48	22-Mar
4480	pp2c38_pp2c48	22-Mar
5487	pp2c38_pp2c48	22-Mar
8262	pp2c38_pp2c48	22-Mar
3289	pp2c38_pp2c48	22-Mar
6319	pp2c38_pp2c48	22-Mar
6137	pp2c38_pp2c48	22-Mar
3513	pp2c38_pp2c48	22-Mar
3158	pp2c38_pp2c48	22-Mar
3209	pp2c38_pp2c48	22-Mar
9509	pp2c38_pp2c48	22-Mar
4628	pp2c38_pp2c48	22-Mar
6022	pp2c38_pp2c48	22-Mar
3273	pp2c38_pp2c48	22-Mar
4721	pp2c38_pp2c48	22-Mar
6498	pp2c38_pp2c48	22-Mar
5481	pp2c38_pp2c48	22-Mar
3960	pp2c38_pp2c48	22-Mar
7807	pp2c38_pp2c48	22-Mar
6152	pp2c38_pp2c48	22-Mar
5774	pp2c38_pp2c48	22-Mar
4086	pp2c38_pp2c48	22-Mar
2566	pp2c38_pp2c48	22-Mar
6994	pp2c38_pp2c48	22-Mar
4849	Col	05-Apr
3427	Col	05-Apr
8288	Col	05-Apr
6303	Col	05-Apr
5525	Col	05-Apr
4301	Col	05-Apr
4538	Col	05-Apr
6453	Col	05-Apr
1610	Col	05-Apr
2789	Col	05-Apr
2505	Col	05-Apr
4406	Col	05-Apr
2808	Col	05-Apr
2586	Col	05-Apr
2465	Col	05-Apr
5910	pp2c38	05-Apr
6834	pp2c38	05-Apr
5997	pp2c38	05-Apr
7687	pp2c38	05-Apr
7468	pp2c38	05-Apr
6851	pp2c38	05-Apr
7712	pp2c38	05-Apr
5125	pp2c38	05-Apr
7017	pp2c38	05-Apr
5111	pp2c38	05-Apr
6013	pp2c38	05-Apr
6863	pp2c38	05-Apr
4829	pp2c38	05-Apr
8351	pp2c38	05-Apr
5111	pp2c38	05-Apr
5899	pp2c38	05-Apr
3402	pp2c48	05-Apr
8365	pp2c48	05-Apr
3155	pp2c48	05-Apr
9746	pp2c48	05-Apr
4295	pp2c48	05-Apr
5146	pp2c48	05-Apr
4343	pp2c48	05-Apr
6770	pp2c48	05-Apr
9354	pp2c38_pp2c48	05-Apr
6755	pp2c38_pp2c48	05-Apr
7491	pp2c38_pp2c48	05-Apr
9789	pp2c38_pp2c48	05-Apr
9103	pp2c38_pp2c48	05-Apr
8566	pp2c38_pp2c48	05-Apr
4534	pp2c38_pp2c48	05-Apr
9790	pp2c38_pp2c48	05-Apr
9664	pp2c38_pp2c48	05-Apr
11748	pp2c38_pp2c48	05-Apr
7929	pp2c38_pp2c48	05-Apr
9789	pp2c38_pp2c48	05-Apr
6493	pp2c38_pp2c48	05-Apr
8385	pp2c38_pp2c48	05-Apr
11088	pp2c38_pp2c48	05-Apr
1093	Col	29-Apr
652	Col	29-Apr
1626	Col	29-Apr
559	Col	29-Apr
670	Col	29-Apr
906	Col	29-Apr
1007	Col	29-Apr
2078	Col	29-Apr
1163	Col	29-Apr
1965	Col	29-Apr
3221	Col	29-Apr
1960	Col	29-Apr
1515	Col	29-Apr
2203	Col	29-Apr
2406	Col	29-Apr
1744	Col	29-Apr
3149	Col	29-Apr
1751	Col	29-Apr
1127	Col	29-Apr
1071	Col	29-Apr
1503	Col	29-Apr
1630	Col	29-Apr
1926	Col	29-Apr
1181	Col	29-Apr
1128	pp2c38	29-Apr
1577	pp2c38	29-Apr
1707	pp2c38	29-Apr
1423	pp2c38	29-Apr
2702	pp2c38	29-Apr
2141	pp2c38	29-Apr
2664	pp2c38	29-Apr
804	pp2c38	29-Apr
2200	pp2c38	29-Apr
1498	pp2c38	29-Apr
930	pp2c38	29-Apr
1445	pp2c38	29-Apr
922	pp2c38	29-Apr
589	pp2c38	29-Apr
610	pp2c38	29-Apr
963	pp2c38	29-Apr
753	pp2c38	29-Apr
1605	pp2c48	29-Apr
1842	pp2c48	29-Apr
3292	pp2c48	29-Apr
749	pp2c48	29-Apr
996	pp2c48	29-Apr
1327	pp2c48	29-Apr
1645	pp2c48	29-Apr
860	pp2c48	29-Apr
1007	pp2c48	29-Apr
1953	pp2c48	29-Apr
2319	pp2c48	29-Apr
1518	pp2c48	29-Apr
611	pp2c48	29-Apr
781	pp2c48	29-Apr
1044	pp2c48	29-Apr
1607	pp2c48	29-Apr
739	pp2c48	29-Apr
1059	pp2c48	29-Apr
1274	pp2c48	29-Apr
1232	pp2c48	29-Apr
1787	pp2c48	29-Apr
1854	pp2c48	29-Apr
2912	pp2c38_pp2c48	29-Apr
2245	pp2c38_pp2c48	29-Apr
739	pp2c38_pp2c48	29-Apr
2430	pp2c38_pp2c48	29-Apr
1859	pp2c38_pp2c48	29-Apr
1806	pp2c38_pp2c48	29-Apr
1565	pp2c38_pp2c48	29-Apr
1797	pp2c38_pp2c48	29-Apr
5163	pp2c38_pp2c48	29-Apr
3546	pp2c38_pp2c48	29-Apr
1905	pp2c38_pp2c48	29-Apr
2131	pp2c38_pp2c48	29-Apr
1229	pp2c38_pp2c48	29-Apr
2315	pp2c38_pp2c48	29-Apr
1392	pp2c38_pp2c48	29-Apr
1683	pp2c38_pp2c48	29-Apr
1553	pp2c38_pp2c48	29-Apr
1387	pp2c38_pp2c48	29-Apr
2531	pp2c38_pp2c48	29-Apr
1868	pp2c38_pp2c48	29-Apr
1638	pp2c38_pp2c48	29-Apr
3041	pp2c38_pp2c48	29-Apr
1106	pp2c38_pp2c48	29-Apr
2854	pp2c38_pp2c48	29-Apr
1166	Col	18-May
4086	Col	18-May
3066	Col	18-May
2291	Col	18-May
2916	Col	18-May
1662	Col	18-May
1996	Col	18-May
1242	Col	18-May
4747	Col	18-May
2200	Col	18-May
1733	Col	18-May
2977	Col	18-May
4222	Col	18-May
2400	Col	18-May
1766	Col	18-May
2123	Col	18-May
2192	Col	18-May
5819	Col	18-May
1640	Col	18-May
2239	Col	18-May
2516	Col	18-May
2143	Col	18-May
1712	Col	18-May
2957	pp2c38	18-May
1520	pp2c38	18-May
2574	pp2c38	18-May
2410	pp2c38	18-May
3245	pp2c38	18-May
1400	pp2c38	18-May
2942	pp2c38	18-May
1688	pp2c38	18-May
1380	pp2c38	18-May
1320	pp2c38	18-May
2320	pp2c38	18-May
1341	pp2c38	18-May
1868	pp2c38	18-May
2318	pp2c38	18-May
1621	pp2c38	18-May
4849	pp2c38	18-May
4119	pp2c48	18-May
2980	pp2c48	18-May
3667	pp2c48	18-May
3317	pp2c48	18-May
4680	pp2c48	18-May
2951	pp2c48	18-May
3171	pp2c48	18-May
2466	pp2c48	18-May
2910	pp2c48	18-May
3716	pp2c48	18-May
6313	pp2c48	18-May
4686	pp2c48	18-May
4833	pp2c48	18-May
4383	pp2c48	18-May
4404	pp2c48	18-May
3104	pp2c48	18-May
5873	pp2c48	18-May
3010	pp2c48	18-May
3754	pp2c48	18-May
4203	pp2c48	18-May
1949	pp2c48	18-May
2886	pp2c48	18-May
4202	pp2c48	18-May
5930	pp2c48	18-May
2165	pp2c38_pp2c48	18-May
4741	pp2c38_pp2c48	18-May
4215	pp2c38_pp2c48	18-May
2255	pp2c38_pp2c48	18-May
4085	pp2c38_pp2c48	18-May
4250	pp2c38_pp2c48	18-May
3635	pp2c38_pp2c48	18-May
3428	pp2c38_pp2c48	18-May
4484	pp2c38_pp2c48	18-May
1746	pp2c38_pp2c48	18-May
2289	pp2c38_pp2c48	18-May
3012	pp2c38_pp2c48	18-May
3490	pp2c38_pp2c48	18-May
5268	pp2c38_pp2c48	18-May
4383	pp2c38_pp2c48	18-May
3821	pp2c38_pp2c48	18-May
6572	pp2c38_pp2c48	18-May
2843	pp2c38_pp2c48	18-May
4140	pp2c38_pp2c48	18-May
4602	Col	26-Apr
3395	Col	26-Apr
2803	Col	26-Apr
2240	Col	26-Apr
1737	Col	26-Apr
5951	Col	26-Apr
926	Col	26-Apr
2720	Col	26-Apr
2535	Col	26-Apr
2537	Col	26-Apr
2564	Col	26-Apr
1640	Col	26-Apr
2872	Col	26-Apr
2812	Col	26-Apr
5764	Col	26-Apr
3123	Col	26-Apr
4768	Col	26-Apr
3009	Col	26-Apr
5864	Col	26-Apr
2268	Col	26-Apr
1201	pp2c38	26-Apr
2741	pp2c38	26-Apr
1530	pp2c38	26-Apr
1999	pp2c38	26-Apr
2971	pp2c38	26-Apr
2143	pp2c38	26-Apr
2593	pp2c38	26-Apr
3571	pp2c38	26-Apr
4189	pp2c38	26-Apr
1392	pp2c38	26-Apr
1706	pp2c38	26-Apr
3685	pp2c38	26-Apr
1536	pp2c38	26-Apr
2783	pp2c38	26-Apr
1413	pp2c48	26-Apr
1780	pp2c48	26-Apr
1866	pp2c48	26-Apr
3486	pp2c48	26-Apr
1628	pp2c48	26-Apr
2510	pp2c48	26-Apr
4845	pp2c48	26-Apr
1644	pp2c48	26-Apr
3187	pp2c48	26-Apr
1386	pp2c48	26-Apr
2728	pp2c48	26-Apr
1811	pp2c48	26-Apr
4144	pp2c48	26-Apr
4237	pp2c48	26-Apr
4275	pp2c48	26-Apr
3995	pp2c48	26-Apr
3880	pp2c48	26-Apr
4132	pp2c48	26-Apr
2089	pp2c48	26-Apr
1691	pp2c48	26-Apr
2646	pp2c38_pp2c48	26-Apr
3051	pp2c38_pp2c48	26-Apr
3031	pp2c38_pp2c48	26-Apr
3546	pp2c38_pp2c48	26-Apr
7402	pp2c38_pp2c48	26-Apr
2999	pp2c38_pp2c48	26-Apr
6944	pp2c38_pp2c48	26-Apr
3280	pp2c38_pp2c48	26-Apr
7951	pp2c38_pp2c48	26-Apr
3041	pp2c38_pp2c48	26-Apr
4482	pp2c38_pp2c48	26-Apr
1336	pp2c38_pp2c48	26-Apr
1265	pp2c38_pp2c48	26-Apr
5991	pp2c38_pp2c48	26-Apr
8134	pp2c38_pp2c48	26-Apr
5028	pp2c38_pp2c48	26-Apr
4149	pp2c38_pp2c48	26-Apr
2880	pp2c38_pp2c48	26-Apr
5604	pp2c38_pp2c48	26-Apr
3428	pp2c38_pp2c48	26-Apr
3414	pp2c38_pp2c48	26-Apr
2181	pp2c38_pp2c48	26-Apr
