# Supplementary material for: The Arabidopsis Protein Phosphatase PP2C38 Negatively Regulates the Central Immune Kinase BIK1
Source: PLoS Pathog. 2016 Aug 5;12(8):e1005811. doi: 10.1371/journal.ppat.1005811 (PMC4975489; doi:10.1371/journal.ppat.1005811)
Supplement: S1 Appendix — (ZIP) [file ppat.1005811.s014.zip › pp2c/cleaned/ros_data_flg22.csv]

intensity	line	date
4844	Col	22-Mar
7575	Col	22-Mar
6514	Col	22-Mar
4989	Col	22-Mar
8824	Col	22-Mar
6750	Col	22-Mar
9849	Col	22-Mar
10528	Col	22-Mar
7043	Col	22-Mar
7867	Col	22-Mar
7122	Col	22-Mar
2587	Col	22-Mar
10989	Col	22-Mar
7981	Col	22-Mar
5136	Col	22-Mar
6903	Col	22-Mar
10429	Col	22-Mar
7106	Col	22-Mar
7626	Col	22-Mar
8626	Col	22-Mar
6126	Col	22-Mar
4843	Col	22-Mar
9022	Col	22-Mar
8415	pp2c38	22-Mar
5399	pp2c38	22-Mar
10128	pp2c38	22-Mar
10775	pp2c38	22-Mar
11146	pp2c38	22-Mar
8936	pp2c38	22-Mar
10584	pp2c38	22-Mar
13114	pp2c38	22-Mar
13063	pp2c38	22-Mar
9651	pp2c38	22-Mar
6376	pp2c38	22-Mar
5890	pp2c38	22-Mar
6931	pp2c38	22-Mar
5898	pp2c38	22-Mar
6419	pp2c38	22-Mar
11519	pp2c38	22-Mar
12338	pp2c38	22-Mar
9159	pp2c38	22-Mar
10590	pp2c38	22-Mar
7896	pp2c38	22-Mar
10477	pp2c38	22-Mar
11148	pp2c38	22-Mar
7153	pp2c38	22-Mar
11441	pp2c48	22-Mar
8710	pp2c48	22-Mar
10184	pp2c48	22-Mar
11787	pp2c48	22-Mar
10281	pp2c48	22-Mar
8937	pp2c48	22-Mar
7334	pp2c48	22-Mar
5827	pp2c48	22-Mar
9975	pp2c48	22-Mar
11719	pp2c48	22-Mar
6466	pp2c48	22-Mar
7116	pp2c48	22-Mar
7444	pp2c48	22-Mar
13435	pp2c48	22-Mar
9588	pp2c48	22-Mar
13542	pp2c48	22-Mar
12027	pp2c48	22-Mar
12598	pp2c48	22-Mar
11118	pp2c48	22-Mar
11733	pp2c48	22-Mar
8526	pp2c48	22-Mar
14964	pp2c48	22-Mar
11063	pp2c48	22-Mar
8502	pp2c38_pp2c48	22-Mar
8853	pp2c38_pp2c48	22-Mar
13155	pp2c38_pp2c48	22-Mar
6473	pp2c38_pp2c48	22-Mar
9136	pp2c38_pp2c48	22-Mar
8893	pp2c38_pp2c48	22-Mar
9221	pp2c38_pp2c48	22-Mar
6708	pp2c38_pp2c48	22-Mar
12707	pp2c38_pp2c48	22-Mar
9390	pp2c38_pp2c48	22-Mar
11028	pp2c38_pp2c48	22-Mar
11162	pp2c38_pp2c48	22-Mar
9475	pp2c38_pp2c48	22-Mar
8383	pp2c38_pp2c48	22-Mar
12009	pp2c38_pp2c48	22-Mar
10656	pp2c38_pp2c48	22-Mar
9490	pp2c38_pp2c48	22-Mar
13127	pp2c38_pp2c48	22-Mar
10494	pp2c38_pp2c48	22-Mar
10313	pp2c38_pp2c48	22-Mar
7551	pp2c38_pp2c48	22-Mar
6548	pp2c38_pp2c48	22-Mar
9829	pp2c38_pp2c48	22-Mar
2476	Col	05-Apr
6206	Col	05-Apr
7901	Col	05-Apr
4984	Col	05-Apr
7855	Col	05-Apr
5145	Col	05-Apr
5030	Col	05-Apr
8562	Col	05-Apr
7479	Col	05-Apr
5065	Col	05-Apr
6789	Col	05-Apr
8528	Col	05-Apr
2184	Col	05-Apr
2129	Col	05-Apr
5296	Col	05-Apr
2867	Col	05-Apr
6096	pp2c38	05-Apr
7379	pp2c38	05-Apr
6404	pp2c38	05-Apr
6720	pp2c38	05-Apr
5256	pp2c38	05-Apr
5592	pp2c38	05-Apr
7260	pp2c38	05-Apr
5147	pp2c38	05-Apr
8141	pp2c38	05-Apr
6423	pp2c38	05-Apr
7496	pp2c38	05-Apr
5845	pp2c38	05-Apr
3689	pp2c38	05-Apr
6219	pp2c38	05-Apr
4959	pp2c38	05-Apr
4722	pp2c38	05-Apr
6692	pp2c48	05-Apr
7722	pp2c48	05-Apr
8099	pp2c48	05-Apr
9066	pp2c48	05-Apr
7545	pp2c48	05-Apr
3745	pp2c48	05-Apr
8126	pp2c48	05-Apr
6672	pp2c48	05-Apr
10731	pp2c38_pp2c48	05-Apr
8112	pp2c38_pp2c48	05-Apr
10694	pp2c38_pp2c48	05-Apr
11459	pp2c38_pp2c48	05-Apr
12088	pp2c38_pp2c48	05-Apr
7646	pp2c38_pp2c48	05-Apr
7113	pp2c38_pp2c48	05-Apr
5514	pp2c38_pp2c48	05-Apr
6401	pp2c38_pp2c48	05-Apr
6269	pp2c38_pp2c48	05-Apr
8061	pp2c38_pp2c48	05-Apr
8002	pp2c38_pp2c48	05-Apr
7030	pp2c38_pp2c48	05-Apr
6102	pp2c38_pp2c48	05-Apr
6570	pp2c38_pp2c48	05-Apr
3033	Col	29-Apr
2548	Col	29-Apr
6114	Col	29-Apr
7218	Col	29-Apr
3941	Col	29-Apr
3979	Col	29-Apr
4251	Col	29-Apr
3436	Col	29-Apr
6911	Col	29-Apr
7940	Col	29-Apr
3483	Col	29-Apr
3448	Col	29-Apr
3456	Col	29-Apr
7325	Col	29-Apr
7544	Col	29-Apr
4859	Col	29-Apr
4375	Col	29-Apr
4171	Col	29-Apr
5493	Col	29-Apr
8172	Col	29-Apr
7344	Col	29-Apr
2696	Col	29-Apr
6816	Col	29-Apr
6817	Col	29-Apr
2102	pp2c38	29-Apr
2850	pp2c38	29-Apr
3212	pp2c38	29-Apr
4333	pp2c38	29-Apr
2556	pp2c38	29-Apr
4299	pp2c38	29-Apr
2262	pp2c38	29-Apr
6072	pp2c38	29-Apr
4703	pp2c38	29-Apr
6139	pp2c38	29-Apr
8140	pp2c38	29-Apr
1912	pp2c38	29-Apr
3635	pp2c38	29-Apr
5855	pp2c38	29-Apr
5215	pp2c38	29-Apr
5943	pp2c38	29-Apr
6054	pp2c38	29-Apr
5758	pp2c38	29-Apr
5952	pp2c38	29-Apr
6069	pp2c38	29-Apr
2440	pp2c38	29-Apr
3512	pp2c38	29-Apr
3922	pp2c38	29-Apr
5236	pp2c38	29-Apr
5476	pp2c48	29-Apr
4579	pp2c48	29-Apr
5204	pp2c48	29-Apr
5627	pp2c48	29-Apr
5824	pp2c48	29-Apr
4116	pp2c48	29-Apr
6534	pp2c48	29-Apr
5642	pp2c48	29-Apr
4850	pp2c48	29-Apr
3387	pp2c48	29-Apr
6868	pp2c48	29-Apr
3316	pp2c48	29-Apr
4516	pp2c48	29-Apr
6089	pp2c48	29-Apr
4105	pp2c48	29-Apr
6748	pp2c48	29-Apr
3846	pp2c48	29-Apr
7203	pp2c48	29-Apr
8481	pp2c48	29-Apr
9317	pp2c48	29-Apr
7518	pp2c48	29-Apr
7385	pp2c48	29-Apr
3273	pp2c48	29-Apr
4525	pp2c48	29-Apr
3739	pp2c38_pp2c48	29-Apr
2847	pp2c38_pp2c48	29-Apr
4474	pp2c38_pp2c48	29-Apr
5121	pp2c38_pp2c48	29-Apr
5346	pp2c38_pp2c48	29-Apr
5805	pp2c38_pp2c48	29-Apr
4443	pp2c38_pp2c48	29-Apr
4596	pp2c38_pp2c48	29-Apr
4987	pp2c38_pp2c48	29-Apr
5932	pp2c38_pp2c48	29-Apr
4945	pp2c38_pp2c48	29-Apr
8542	pp2c38_pp2c48	29-Apr
8715	pp2c38_pp2c48	29-Apr
8372	pp2c38_pp2c48	29-Apr
3789	pp2c38_pp2c48	29-Apr
5316	pp2c38_pp2c48	29-Apr
4818	pp2c38_pp2c48	29-Apr
4089	pp2c38_pp2c48	29-Apr
8534	pp2c38_pp2c48	29-Apr
9627	pp2c38_pp2c48	29-Apr
3769	pp2c38_pp2c48	29-Apr
5586	pp2c38_pp2c48	29-Apr
4578	Col	18-May
3250	Col	18-May
4997	Col	18-May
9226	Col	18-May
7364	Col	18-May
5921	Col	18-May
5267	Col	18-May
6857	Col	18-May
7385	Col	18-May
7385	Col	18-May
7997	Col	18-May
5785	Col	18-May
5661	Col	18-May
7693	Col	18-May
9612	Col	18-May
6207	Col	18-May
3620	Col	18-May
6007	Col	18-May
5044	Col	18-May
4086	Col	18-May
7183	Col	18-May
4187	Col	18-May
5415	Col	18-May
4857	Col	18-May
5227	pp2c38	18-May
4944	pp2c38	18-May
6499	pp2c38	18-May
5749	pp2c38	18-May
5423	pp2c38	18-May
6020	pp2c38	18-May
6388	pp2c38	18-May
4703	pp2c38	18-May
3130	pp2c38	18-May
3647	pp2c38	18-May
2816	pp2c38	18-May
4427	pp2c38	18-May
5558	pp2c38	18-May
4043	pp2c38	18-May
6376	pp2c38	18-May
3355	pp2c38	18-May
4032	pp2c38	18-May
7495	pp2c38	18-May
3614	pp2c38	18-May
6578	pp2c48	18-May
6001	pp2c48	18-May
5787	pp2c48	18-May
6959	pp2c48	18-May
6773	pp2c48	18-May
8957	pp2c48	18-May
4405	pp2c48	18-May
11517	pp2c48	18-May
7137	pp2c48	18-May
11540	pp2c48	18-May
8794	pp2c48	18-May
10369	pp2c48	18-May
6684	pp2c48	18-May
8355	pp2c48	18-May
9529	pp2c48	18-May
5129	pp2c48	18-May
10383	pp2c48	18-May
7471	pp2c48	18-May
8946	pp2c48	18-May
9016	pp2c48	18-May
8499	pp2c48	18-May
10016	pp2c48	18-May
13205	pp2c48	18-May
8692	pp2c48	18-May
4878	pp2c38_pp2c48	18-May
5524	pp2c38_pp2c48	18-May
6702	pp2c38_pp2c48	18-May
8265	pp2c38_pp2c48	18-May
6856	pp2c38_pp2c48	18-May
9558	pp2c38_pp2c48	18-May
6395	pp2c38_pp2c48	18-May
5773	pp2c38_pp2c48	18-May
6968	pp2c38_pp2c48	18-May
12340	pp2c38_pp2c48	18-May
10583	pp2c38_pp2c48	18-May
12393	pp2c38_pp2c48	18-May
5059	pp2c38_pp2c48	18-May
5090	pp2c38_pp2c48	18-May
5006	pp2c38_pp2c48	18-May
6775	pp2c38_pp2c48	18-May
10745	pp2c38_pp2c48	18-May
8522	pp2c38_pp2c48	18-May
10652	pp2c38_pp2c48	18-May
11328	pp2c38_pp2c48	18-May
8231	pp2c38_pp2c48	18-May
