# Supplementary material for: The Arabidopsis Protein Phosphatase PP2C38 Negatively Regulates the Central Immune Kinase BIK1
Source: PLoS Pathog. 2016 Aug 5;12(8):e1005811. doi: 10.1371/journal.ppat.1005811 (PMC4975489; doi:10.1371/journal.ppat.1005811)
Supplement: S1 Appendix — (ZIP) [file ppat.1005811.s014.zip › pp2c/raw/ROS summary.xlsx]

## Sheet: Sheet1
100 nM elf18
	2016-03-22						2016-04-05						2016-04-29					2016-05-18					2016-04-26
Col	pp2c38	pp2c48	pp2c38 pp2c48		Col	pp2c38	pp2c48	pp2c38 pp2c48			Col	pp2c38	pp2c48	pp2c38 pp2c48			Col	pp2c38	pp2c48	pp2c38 pp2c48			Col	pp2c38	pp2c48	pp2c38 pp2c48
2535	2729	5591	7834		4849	5910	3402	9354			1093	1128	1605	2912			1166	2957	4119	2165			4602	1201	1413	2646
3934	3115	4806	4480		3427	6834	8365	6755			652	1577	1842	2245			4086	1520	2980	4741			3395	2741	1780	3051
4649	2316	2886	5487		8288	5997	3155	7491			1626	1707	3292	739			3066	2574	3667	4215			2803	1530	1866	3031
3001	4088	4647	8262		6303	7687	9746	9789			559	1423	749	2430			2291	2410	3317	2255			2240	1999	3486	3546
4248	4916	7437	3289		5525	7468	4295	9103			670	2702	996	1859			2916	3245	4680	4085			1737	2971	1628	7402
3255	6742	5919	6319		4301	6851	5146	8566			906	2141	1327	1806			1662	1400	2951	4250			5951	2143	2510	2999
4134	5441	4023	6137		4538	7712	4343	4534			1007	2664	1645	1565			1996	2942	3171	3635			926	2593	4845	6944
4729	7951	3508	3513		6453	5125	6770	9790			2078	804	860	1797			1242	1688	2466	3428			2720	3571	1644	3280
4442	10664	3852	3158		1610	7017		9664			1163	2200	1007	5163			4747	1380	2910	4484			2535	4189	3187	7951
1484	4269	3545	3209		2789	5111		11748			1965	1498	1953	3546			2200	1320	3716	1746			2537	1392	1386	3041
2124	5297	6146	9509		2505	6013		7929			3221	930	2319	1905			1733	2320	6313	2289			2564	1706	2728	4482
2398	4152	5407	4628		4406	6863		9789			1960	1445	1518	2131			2977	1341	4686	3012			1640	3685	1811	1336
4041	4458	5139	6022		2808	4829		6493			1515	922	611	1229			4222	1868	4833	3490			2872	1536	4144	1265
5306	6178	10700	3273		2586	8351		8385			2203	589	781	2315			2400	2318	4383	5268			2812	2783	4237	5991
4966	7092	6461	4721		2465	5111		11088			2406	610	1044	1392			1766	1621	4404	4383			5764		4275	8134
6458	8292	5753	6498			5899					1744	963	1607	1683			2123	4849	3104	3821			3123		3995	5028
7317	6135	7604	5481								3149	753	739	1553			2192		5873	6572			4768		3880	4149
4767	7235	8405	3960								1751		1059	1387			5819		3010	2843			3009		4132	2880
4892	6032	8330	7807								1127		1274	2531			1640		3754	4140			5864		2089	5604
4330	7575	4518	6152								1071		1232	1868			2239		4203				2268		1691	3428
5787	3677	2861	5774								1503		1787	1638			2516		1949							3414
3508	6555	5572	4086								1630		1854	3041			2143		2886							2181
3969	4703	6214	2566								1926			1106			1712		4202
3762			6994								1181			2854					5930
4168.17	5635.3	5622.78	5381.62	#DIV/0!	4190.2	6423.62	5652.75	8698.53	#DIV/0!	#DIV/0!	1587.75	1415.06	1413.68	2112.29	#DIV/0!	#DIV/0!	2558.87	2234.56	3896.12	3727.47			3206.5	2431.43	2836.35	4171.95
Normalized
60.8181	65.4724	134.136	187.948	0	115.722	141.043	81.1894	223.235	0	0	68.8396	71.0439	101.086	183.404	0	0	45.567	115.559	160.97	84.6077			143.521	37.4552	44.0667	82.5199
94.382	74.7331	115.302	107.481	0	81.7861	163.095	199.632	161.209	0	0	41.0644	99.3229	116.013	141.395	0	0	159.68	59.4012	116.458	185.277			105.879	85.4826	55.5122	95.1505
111.536	55.564	69.2391	131.641	0	197.795	143.12	75.2947	178.774	0	0	102.409	107.511	207.337	46.5439	0	0	119.819	100.591	143.305	164.721			87.4162	47.7156	58.1943	94.5267
71.9981	98.0767	111.488	198.217	0	150.422	183.452	232.59	233.617	0	0	35.2071	89.6237	47.1737	153.047	0	0	89.5317	94.1822	129.628	88.1249			69.8581	62.3421	108.717	110.588
101.915	117.942	178.424	78.9076	0	131.855	178.225	102.501	217.245	0	0	42.1981	170.178	62.7303	117.084	0	0	113.957	126.814	182.893	159.641			54.1712	92.6555	50.7719	230.844
78.0919	161.75	142.005	151.601	0	102.644	163.501	122.81	204.429	0	0	57.0619	134.845	83.5774	113.746	0	0	64.9506	54.7117	115.324	166.089			185.592	66.833	78.2785	93.5288
99.1803	130.537	96.5173	147.235	0	108.3	184.048	103.647	108.205	0	0	63.4231	167.785	103.606	98.5672	0	0	78.0032	114.973	123.922	142.055			28.8788	80.867	151.099	216.56
113.455	190.755	84.1617	84.2817	0	154.002	122.309	161.567	233.64	0	0	130.877	50.6377	54.1647	113.179	0	0	48.5371	65.9666	96.3707	133.965			84.8277	111.368	51.2709	102.292
106.57	255.844	92.4147	75.7647	0	38.423	167.462	0	230.633	0	0	73.2483	138.561	63.4231	325.177	0	0	185.512	53.9301	113.722	175.234			79.0582	130.641	99.3919	247.965
35.6032	102.419	85.0494	76.9883	0	66.5601	121.975	0	280.368	0	0	123.76	94.3473	123.004	223.335	0	0	85.9755	51.5853	145.22	68.2333			79.1205	43.4118	43.2247	94.8386
50.9577	127.082	147.451	228.134	0	59.7823	143.502	0	189.227	0	0	202.866	58.5735	146.056	119.981	0	0	67.7252	90.665	246.711	89.4536			79.9626	53.2044	85.0772	139.779
57.5313	99.6121	129.721	111.032	0	105.15	163.787	0	233.617	0	0	123.445	91.0093	95.607	134.215	0	0	116.34	52.406	183.128	117.708			51.1461	114.923	56.479	41.6654
96.9491	106.953	123.292	144.476	0	67.0135	115.245	0	154.957	0	0	95.418	58.0696	38.4821	77.4051	0	0	164.995	73.001	188.872	136.388			89.5681	47.9027	129.237	39.4511
127.298	148.219	256.708	78.5237	0	61.7154	199.298	0	200.11	0	0	138.75	37.0965	49.1891	145.804	0	0	93.7914	90.5869	171.287	205.872			87.6969	86.7925	132.138	186.839
119.141	170.147	155.008	113.263	0	58.8277	121.975	0	264.617	0	0	151.535	38.4191	65.7534	87.6712	0	0	69.0149	63.3483	172.107	171.287			179.76		133.323	253.672
154.936	198.936	138.022	155.896	0	0	140.781	0	0	0	0	109.841	60.6519	101.212	105.999	0	0	82.9663	189.498	121.304	149.324			97.3959		124.591	156.806
175.545	147.187	182.43	131.497	0	0	0	0	0	0	0	198.331	47.4256	46.5439	97.8114	0	0	85.6628		229.515	256.832			148.698		121.004	129.393
114.367	173.578	201.647	95.0058	0	0	0	0	0	0	0	110.282		66.6982	87.3563	0	0	227.405		117.63	111.104			93.8406		128.863	89.8176
117.366	144.716	199.848	187.301	0	0	0	0	0	0	0	70.9809		80.2393	159.408	0	0	64.0908		146.705	161.79			182.879		65.1489	174.77
103.883	181.735	108.393	147.595	0	0	0	0	0	0	0	67.4539		77.5941	117.651	0	0	87.4996		164.252				70.7313		52.7366	106.908
138.838	88.2162	68.6393	138.526	0	0	0	0	0	0	0	94.6623		112.549	103.165	0	0	98.3247		76.1664							106.471
84.1617	157.263	133.68	98.0287	0	0	0	0	0	0	0	102.661		116.769	191.529	0	0	83.7479		112.784							68.0181
95.2217	112.831	149.082	61.5618	0	0	0	0	0	0	0	121.304			69.6583	0	0	66.9045		164.213
90.2555	0	0	167.796	0	0	0	0	0	0	0	74.382			179.751	0	0			231.743

## Sheet: Sheet2
100 nM flg22
	2016-03-22						2016-04-05						2016-04-29					2016-05-18					2016-04-26
Col	pp2c38	pp2c48	pp2c38 pp2c48		Col	pp2c38	pp2c48	pp2c38 pp2c48			Col	pp2c38	pp2c48	pp2c38 pp2c48			Col	pp2c38	pp2c48	pp2c38 pp2c48			Col	pp2c38	pp2c48	pp2c38 pp2c48
4844	8415	11441	8502		2476	6096	6692	10731			3033	2102	5476	3739			4578	5227	6578	4878
7575	5399	8710	8853		6206	7379	7722	8112			2548	2850	4579	2847			3250	4944	6001	5524
6514	10128	10184	13155		7901	6404	8099	10694			6114	3212	5204	4474			4997	6499	5787	6702
4989	10775	11787	6473		4984	6720	9066	11459			7218	4333	5627	5121			9226	5749	6959	8265
8824	11146	10281	9136		7855	5256	7545	12088			3941	2556	5824	5346			7364	5423	6773	6856
6750	8936	8937	8893		5145	5592	3745	7646			3979	4299	4116	5805			5921	6020	8957	9558
9849	10584	7334	9221		5030	7260	8126	7113			4251	2262	6534	4443			5267	6388	4405	6395
10528	13114	5827	6708		8562	5147	6672	5514			3436	6072	5642	4596			6857	4703	11517	5773
7043	13063	9975	12707		7479	8141		6401			6911	4703	4850	4987			7385	3130	7137	6968
7867	9651	11719	9390		5065	6423		6269			7940	6139	3387	5932			7385	3647	11540	12340
7122	6376	6466	11028		6789	7496		8061			3483	8140	6868	4945			7997	2816	8794	10583
2587	5890	7116	11162		8528	5845		8002			3448	1912	3316	8542			5785	4427	10369	12393
10989	6931	7444	9475		2184	3689		7030			3456	3635	4516	8715			5661	5558	6684	5059
7981	5898	13435	8383		2129	6219		6102			7325	5855	6089	8372			7693	4043	8355	5090
5136	6419	9588	12009		5296	4959		6570			7544	5215	4105	3789			9612	6376	9529	5006
6903	11519	13542	10656		2867	4722					4859	5943	6748	5316			6207	3355	5129	6775
10429	12338	12027	9490								4375	6054	3846	4818			3620	4032	10383	10745
7106	9159	12598	13127								4171	5758	7203	4089			6007	7495	7471	8522
7626	10590	11118	10494								5493	5952	8481	8534			5044	3614	8946	10652
8626	7896	11733	10313								8172	6069	9317	9627			4086		9016	11328
6126	10477	8526	7551								7344	2440	7518	3769			7183		8499	8231
4843	11148	14964	6548								2696	3512	7385	5586			4187		10016
9022	7153	11063	9829								6816	3922	3273				5415		13205
											6817	5236	4525				4857		8692
7359.96	9261.09	10252.8	9700.13	#DIV/0!	5531	6084.25	7208.38	8119.47	#DIV/0!	#DIV/0!	5154.48	4475.43	5648	5608.73	#DIV/0!	#DIV/0!	6118.57	4918.21	8350	7983
65.8156	114.335	155.449	115.517	0	33.6415	82.8266	90.9245	145.802	0	0	41.2095	28.56	74.4026	50.8019			62.2015	71.0194	89.3755	66.2776
102.922	73.3564	118.343	120.286	0	84.3212	100.259	104.919	110.218	0	0	34.6198	38.7231	62.215	38.6823			44.1579	67.1743	81.5358	75.0548
88.506	137.61	138.37	178.737	0	107.351	87.0114	110.041	145.3	0	0	83.0711	43.6416	70.7069	60.7884			67.8944	88.3022	78.6282	91.0603
67.7857	146.4	160.15	87.9489	0	67.7178	91.3049	123.18	155.694	0	0	98.0712	58.8726	76.4543	69.5792			125.354	78.1119	94.5522	112.297
119.892	151.441	139.688	124.131	0	106.726	71.4135	102.514	164.24	0	0	53.5465	34.7285	79.1309	72.6363			100.055	73.6825	92.025	93.1527
91.7125	121.414	121.427	120.83	0	69.9053	75.9787	50.8835	103.886	0	0	54.0628	58.4107	55.9242	78.8727			80.4488	81.794	121.699	129.865
133.819	143.805	99.6473	125.286	0	68.3428	98.6419	110.408	96.6446	0	0	57.7585	30.7339	88.7777	60.3672			71.5629	86.794	59.8509	86.8891
143.044	178.18	79.1717	91.1418	0	116.332	69.9325	90.6527	74.9189	0	0	46.6851	82.5005	76.6581	62.446			93.1663	63.8998	156.482	78.438
95.6935	177.487	135.531	172.65	0	101.617	110.612		86.9706	0	0	93.9	63.8998	65.8971	67.7586			100.34	42.5274	96.9707	94.6745
106.889	131.128	159.226	127.582	0	68.8183	87.2695		85.1771	0	0	107.881	83.4108	46.0193	80.5983			100.34	49.5519	156.794	167.664
96.7669	86.6309	87.8538	149.838	0	92.2424	101.848		109.525	0	0	47.3236	110.598	93.3158	67.1879			108.656	38.2611	119.484	143.792
35.1497	80.0276	96.6854	151.659	0	115.87	79.4162		108.723	0	0	46.8481	25.9784	45.0546	116.06			78.601	60.1498	140.884	168.384
149.308	94.1718	101.142	128.737	0	29.6741	50.1226		95.5169	0	0	46.9568	49.3889	61.3591	118.411			76.9162	75.5168	90.8158	68.7368
108.438	80.1363	182.542	113.9	0	28.9268	84.4978		82.9081	0	0	99.525	79.5521	82.7315	113.751			104.525	54.9324	113.52	69.158
69.783	87.2152	130.273	163.167	0	71.9569	67.3781		89.2668	0	0	102.501	70.8564	55.7748	51.4813			130.599	86.6309	129.471	68.0167
93.7913	156.509	183.996	144.783	0	38.954	64.158			0	0	66.0194	80.7478	91.6853	72.2287			84.3347	45.5845	69.6879	92.0522
141.699	167.637	163.411	128.941	0							59.4433	82.2559	52.2557	65.4623			49.1851	54.7829	141.074	145.993
96.5495	124.444	171.169	178.357	0							56.6715	78.2342	97.8674	55.5574			81.6173	101.835	101.509	115.789
103.615	143.887	151.061	142.582	0							74.6336	80.87	115.232	115.952			68.533	49.1036	121.55	144.729
117.202	107.283	159.417	140.123	0							111.033	82.4597	126.59	130.802			55.5166		122.501	153.914
83.2342	142.351	115.843	102.596	0							99.7832	33.1524	102.147	51.2095			97.5957		115.476	111.835
65.802	151.468	203.316	88.9679	0							36.6307	47.7177	100.34	75.8972			56.8889		136.088
122.582	97.1881	150.313	133.547	0							92.6092	53.2884	44.4704				73.5738		179.417
											92.6228	71.1417	61.4813				65.9922		118.099
